# Supplementary material for: Identification and validation of ANXA3 and SOCS3 as biomarkers for acute myocardial infarction related to sphingolipid metabolism
Source: Hereditas. 2025 Aug 4;162:150. doi: 10.1186/s41065-025-00515-3 (PMC12323171; doi:10.1186/s41065-025-00515-3)
Supplement: Supplementary file 1 — Supplementary Material 1 [file 41065_2025_515_MOESM1_ESM.xls]

## Sheet: Sheet1
Primer	Sequence
ANXA3 F	AATTGTGTGAGGAACACGCC
ANXA3 R	CTGTTGGGAAAGCCCATCGT
SOCS3 F	CCTGCGCCTCAAGACCTTC
SOCS3 R	GTCACTGCGCTCCAGTAGAA
Internal reference-GAPDH F	CGAAGGTGGAGTCAACGGATTT
Internal reference-GAPDH R	ATGGGTGGAATCATATTGGAAC
